# Supplementary material for: Psychological Reactions of Hospital Workers to a Pandemic: A Comparison of SARS-CoV-2 in 2020 and SARS in 2003
Source: Int J Environ Res Public Health. 2022 Jan 12;19(2):833. doi: 10.3390/ijerph19020833 (PMC8775670; doi:10.3390/ijerph19020833)
Supplement: Supplementary file 1 [file ijerph-19-00833-s001.zip]

Archive with 1 entries (1 files):
- ijerph-1489175-Supplementary Table_S1.pdf
